# Supplementary material for: The sequence, structure and evolutionary features of HOTAIR in mammals
Source: BMC Evol Biol. 2011 Apr 16;11:102. doi: 10.1186/1471-2148-11-102 (PMC3103462; doi:10.1186/1471-2148-11-102)
Supplement: Additional file 2 — This file contains orthologues of HOTAIR exons and their coordinates in mammals. [file 1471-2148-11-102-S2.TXT]

exon1================================================================================================================
human ch12(-) Query = 1 - 115, Target = 54362515 - 54362401 Score = 123.29, E = 5.325e-30
  54362515 ACAUUCUGCCCUGAUUUCCGGAACCUGGAAGCCUAGGCAGGCAGUGGGGAACUCUGACUC 54362456
  54362455 GCCUGUGCUCUGGAGCUUGAUCCGAAAGCUUCCACAGUGAGGACUGCUCCGUGGG 54362401

chimp ch12(+) Query = 1 - 115, Target = 35582642 - 35582756 Score = 123.29, E = 5.385e-30
  35582642 ACAUUCUGCCCUGAUUUCCGGAACCUGGAAGCCUAGGCAGGCAGUGGGGAACUCUGACUC 35582701
  35582702 GCCUGUGCUCUGGAGCUUGAUCCGAAAGCUUCCACAGUGAGGACUGCUCCGUGGG 35582756

gorilla ch12(-)  Query = 1 - 115, Target = 52123868 - 52123754  Score = 125.54, E = 1.241e-30
  52123868 ACAUUCUGCCCUGAUUUCCGGAACCUGGAAGCCUAGGCAGGCAGUGGGGAACUCUGACUC 52123809
  52123808 GCCUGUGCUCUGAAGCUUGAUCCGAAAGCUUCCACAGUGAGGACUGCUCCGUGGG 52123754

rhesus ch11(-) Query = 1 - 115, Target = 51066832 - 51066718 Score = 122.37, E = 9.712e-30
  51066832 ACAUUCGGCCCUGAUUUCCGGAACCUGGAAGCCUAGGCAGGCAGUGGGGAACUCUGACUC 51066773
  51066772 GCCUGUGCUCUGAAGCUUGAUCCGAAAGCUUCCACAGUGAGGACUGCUGUGUGGG 51066718

cow ch5(+) Query = 1 - 115, Target = 28914880 - 28914981 Score = 68.22, E = 1.493e-14
  28914880 AGGCCCUGCCAUUU*[ 8]*UUUCAGG-AGCCAGGAAGCCUGACUUGCCUGUGUUCUGAA 28914940
  28914941 GCCUGGUCCAAAAGCUUCCACACUGUGGACCUGCCAUGGGG 28914981

horse ch6(-) Query = 1 - 115, Target = 70833045 - 70832932 Score = 71.09, E = 1.569e-15
  70833045 AGGCCCUGCCGUCUGcCUGCACAUUUC-CCACAAUUUCCCGG-AGCCAGGAACC-UGACU 70832989
  70832988 CGCCUGUGUUCUGAAGCUUGAUCCAAAACCUUCCACAGUGUGAcACUGUACAUGGGG 70832932

dog ch27(+) Query = 1 - 115, Target = 4295487 - 4295602 Score = 117.60, E = 7.744e-29
   4295487 AGGCCCCGCCAUCUGcCUGUACACUUCGCCCCAGUUUCCGGGGGGCCGGGAAACCUGACU 4295546 
   4295547 CGCCUGCGUGCUGAAGCCCGAUCCGAAAGCUUCCACAGUGUGGACGCGCCAUGUGG 4295602 

dolphin scaffold_105794(+) Query = 1 - 115, Target = (284216)+15334 - (284216)+15435  Score = 72.45, E = 2.446e-19
     15334 AGGCGCUGCCAUUU*[ 8]*UUUCGGG-AGCCAGGAAACCUGGCUUGCCUGUGUUCUGAA 15394   
     15395 GCCUGAUACGAAAGCUUCCAUAGUGUGGACCUGCCACGUGG 15435   

mouse ch15(-) Query = 1 - 115, Target = 102780594 - 102780469  Score = 36.75, E = 8.496e-06
  102780594 AGGCCCUGCCUUCU*[33]*GGCGGGCAGAAAGGAGCUCUGACUCGCCUGUGCUAGGAAA 102780508
  102780507 CUCCACGCGAA-GCUUCCACAGUGGGACUGCCUUGCGUGG 102780469

rat ch7(-) Query = 1 - 115, Target = 141713543 - 141713417  Score = 26.53, E = 0.008724
  141713543 AGGCCCUGCCUUCU*[33]*GGCGGGCAGAAAGGAGCCCUGAUUuCGCCUGUGCUAGGAA 141713457
  141713456 ACUCCACGCGAAUCUUUC-ACAGUGGGGCUGCCUUGUGUGG 141713417

exon2=================================================================================================================
human ch12(-) Query = 1 - 126, Target = 54361178 - 54361053 Score = 151.15, E = 6.97e-38
  54361178 GGUAAGAGAGCACCAGGCACUGAGGCCUGGGAGUUCCACAGACCAACACCCCUGCUCCUG 54361119
  54361118 GCGGCUCCCACCCGGGACUUAGACCCUCAGGUCCCUAAUAUCCCGGAGGUGCUCUCAAUC 54361059
  54361058 AGAAAG 54361053

chimp ch12(+)  Query = 1 - 126, Target = 35583979 - 35584104  Score = 151.15, E = 7.05e-38
  35583979 GGUAAGAGAGCACCAGGCACUGAGGCCUGGGAGUUCCACAGACCAACACCCCUGCUCCUG 35584038
  35584039 GCGGCUCCCACCCGGGACUUAGACCCUCAGGUCCCUAAUAUCCCGGAGGUGCUCUCAAUC 35584098
  35584099 AGAAAG 35584104

gorilla ch12(-) Query = 1 - 126, Target = 52122531 - 52122406  Score = 151.15, E = 6.957e-38
  52122531 GGUAAGAGAGCACCAGGCACUGAGGCCUGGGAGUUCCACAGACCAACACCCCUGCUCCUG 52122472
  52122471 GCGGCUCCCACCCGGGACUUAGACCCUCAGGUCCCUAAUAUCCCGGAGGUGCUCUCAAUC 52122412
  52122411 AGAAAG 52122406

rhesus ch11(-)  Query = 1 - 126, Target = 51065498 - 51065373  Score = 151.71, E = 4.856e-38
  51065498 GGUAAGAGAGCACCAGGCACUGAGGCCUUGGAGCUCCACCAACCAAUACCCCUGCUCUUG 51065439
  51065438 GCGUCUCCCACCCGGGACUUAGAUCCUCAGGUUCCUAAUAUCCGGGAGGUGCUCUCAAUC 51065379
  51065378 AGAAAG 51065373

cow ch(5+) Query = 1 - 126, Target = 28916221 - 28916350  Score = 27.39, E = 0.007779
  28916221 GGUGGGAGGGCuGCCugAGGC--GGAGGCCUGGGAGCUUC-CUGACCACCCUCACUGCUC 28916277
  28916278 CUGGCUGCUCCCACCUGGACCCCAGGCCCcacuUCAGGUUCCAGAGAGCCCUUAGGUGCC 28916337
  28916338 CUCAACCAGGUAG 28916350

horse ch6(-)  Query = 1 - 126, Target = 70831708 - 70831578 Score = 30.59, E = 0.00065
  70831708 GGCuGGGAGGGCUCCCGGCAAAGAGGCCUGGGAGCUCCACUGACCACCCCUACUGCUCCU 70831649
  70831648 GACUGAUCCCCUCUGGGCCCCAGGCgccaCUUCAGGUCCCCGAGAGCCCUUAGGCACCCU 70831589
  70831588 CAGCCAGGUAG 70831578

dolphin scaffold_105794(+) Query = 1 - 126, Target = (284216)+17888 - (284216)+18016  Score = 34.21, E = 2.298e-08
     17888 GGUGGCAGGGCUCCAGGCAUACAGGCCUGGGAGCUCC-CUGCCUGCCCCCACCGCUCCUG 17946   
     17947 GCAGCUCCCACCUGGGCCCCAGACCCcacuUCAGGUCCCAGAUAGUUCUUAGGCACCCUC 18006   
     18007 AACCAGGUAG 18016   

dog---no hit between HoxC11 and HoxC12

mouse---no hit between HoxC11 and HoxC12

rat---no hit between HoxC11 and HoxC12

exon3=================================================================================================================
human ch12(-) Query = 1 - 102, Target = 54360161 - 54360060  Score = 121.17, E = 8.293e-25
  54360161 GUCCUGCUCCGCUUCGCAGUGGAAUGGAACGGAUUUAGAAGCCUGCAGUAGGGGAGUGGG 54360102
  54360101 GAGUGGAGAGAGGGAGCCCAGAGUUACAGACGGCGGCGAGAG 54360060

chimp ch12(+)  Query = 1 - 102, Target = 35584995 - 35585096  Score = 120.99, E = 9.279e-25
  35584995 GUCCUGCUCCGCUUCGCAGUGGAAUGGAACGGAUUUAGAAGCCUGCAGUAGGGGAGUGGG 35585054
  35585055 GAGUGGAGAGAGGGAGCCCAGAGUUACAGACUGCGGCGAGAG 35585096

gorilla ch12(-) Query = 1 - 102, Target = 52121515 - 52121414 Score = 115.29, E = 2.267e-23
  52121515 GUCCUGCUCCGCUUCUCAGUGGAAUGGAACGGAUUUAGAAGCCUGCAGUAGGGGAGUGGG 52121456
  52121455 GAGUGGAGAGAGGGAGCCCAGAGUUACAGACGGCGGCGAGAG 52121414

rhesus  ch11(-)  Query = 1 - 102, Target = 51064491 - 51064390  Score = 120.97, E = 9.298e-25
  51064491 GUCCUGCUCCGCUUCGCAGUGGAAUGGAACGGAUUUAGAAGCCUGCAGUAGGGGAGUGGG 51064432
  51064431 GAGUGGAGAGAGGCAGCCCAGAGUUACAGACAGCGGCGAGAG 51064390

cow ch5(+)  Query = 1 - 102, Target = 28917247 - 28917349  Score = 91.35, E = 1.51e-17
  28917247 GUCCCAUUCCGCUUCGUGGUAGCAUGAAAGGGAUUUAGAAGUCUGCAGUAUuGGGAAGAG 28917306
  28917307 GGAGUGGAGAGACGGAGCCCAGAGUUACAGACGGUGGCGAGAG 28917349

horse ch6(-) Query = 1 - 102, Target = 70830674 - 70830578 Score = 72.06, E = 5.264e-13
  70830674 ACCCUGCUCCGUUUCGUGGUGAAAUAGCAGGGAGUUAGAAGUCUGCUGUAGAGGAGgAGG 70830615
  70830614 GGAGUGG------GGAGCUCAGGGUUACAGGCAGUGGCGAGAG 70830578

dog ch27(+)  Query = 1 - 102, Target = 4297851 - 4297951  Score = 116.57, E = 4.023e-24
   4297851 UUCCUGCUCCUUU-CGUGGUGGAAUGGAACAAAUUUAGAAGUCAGCAGUAGGGGAGGGGG 4297909 
   4297910 GUGUGGAGAGACAGAUCCCAGAGUUACAGACGGUGGCGAGAG 4297951 

dolphin scaffold_105794(+)  Query = 1 - 102, Target = (284216)+19099 - (284216)+19200  Score = 89.83, E = 9.009e-21
     19099 GUCUUGCUCCGCUUCGCGGUGGAAUGGAAUGGAUUUAGAAGUCUGCGUAUGGGAGGGGGG 19158   
     19159 GAGUGGAGAGAUGGAGCCCAGAGUUACAGGCGGUGGCGAGAG 19200   

mouse ch15(-) Query = 1 - 102, Target = 102778296 - 102778194 Score = 58.52, E = 1.312e-09
  102778296 GUCCUUCUCCACUUUgcuGCUGUGGAAUGGAAGGGUUUUACAAGUCUGC---AGGGGAGU 102778240
  102778239 CaGGGAGUAAAGAAAUCGUGCCCAGAUUUAGAGACAAUGGUGAAAG 102778194

rat ch7(-)  Query = 1 - 102, Target = 141711231 - 141711129  Score = 65.51, E = 3.544e-11
  141711231 GUCCUUCUCCACUUUGCUGCcauGGAAUGGAAGGGUUUUACAAGUCUGC---AGGGGAGa 141711175
  141711174 UGGGGAGUAAAGAAAUCGCGCCCAGAGUUAGAGACAAUGGUGAAAG 141711129

exon4================================================================================================================
human ch12(-) Query = 1 - 125, Target = 54359871 - 54359748 Score = 131.54, E = 4.78e-27
  54359871 GAAGGAGGGGCGUCUUUA-UUUUUUUAAGGCCCCAAAGAGUCUGAUGUUUACAAGACCAG 54359813
  54359812 AAAUGCCACGGCCGCGUCCUGGCAGAGAAAAGGCUGAAAUGGAGGACCGGCGCCUUCCUU 54359753
  54359752 AUAAG 54359748

chimp ch12(+) Query = 1 - 125, Target = 35585285 - 35585408 Score = 129.02, E = 1.973e-26
  35585285 GAUGGAGGGGCGUCUUUA-UUUUUUUAAGGCCCCAAAGAGUCUGAUGUUUACAAGACCAG 35585343
  35585344 AAAUGCCACGGCCGCGUCCUGGCAGAGAAAAGGCUGAAAUGGAGGACCGGCGCCUUCCUU 35585403
  35585404 AUAAG 35585408

gorilla ch12(-) Query = 1 - 125, Target = 52121225 - 52121101  Score = 120.82, E = 1.883e-24
  52121225 GAAGGAGGGGCGUCUUUA-UUUUUUUAAGGCCCCAAAGAGUCCGAUGUUUACAAGACCAG 52121167
  52121166 AAAUGCCGCGGCCGCGUCCUGGCAGAGaAAAAGGCUGAAAUGGAGGACCGGCGCCUUCCU 52121107
  52121106 UAUAAG 52121101

rhesus ch11(-) Query = 1 - 125, Target = 51064199 - 51064075 Score = 133.21, E = 1.895e-27
  51064199 GAAGGAGGGGCGUCUUUAUUUUUUUUAAGGCCCCAAAGAGUCCGAUGUUUACAAGACCAG 51064140
  51064139 AAAUGCCACGGCCGCGUCCUGGCAGAGAAAAGGCUGAAAUGGAGGACCGGCGCCUUCCUU 51064080
  51064079 AUAAG 51064075

cow ch5(+) Query = 1 - 125, Target = 28917502 - 28917622 Score = 98.63, E = 4.158e-19
  28917502 GGGGUCUUUAUUUUUUUUUUUAAGGCCCCUAAAACUCCAGUGUUUACAAGACCAGA-AAU 28917560
  28917561 GCCACGGC-CACGUCCUG-GCAGAAAG-AAAGGCUGAAAUGGAGGACCGACGCCUUCCUU 28917617
  28917618 AUAAG 28917622

horse ch6(-)  Query = 1 - 125, Target = 70830336 - 70830213 Score = 94.46, E = 2.862e-18
  70830336 GAAG-AGAGGGGUCUUU--UAUUUUUAAGGCCCCGAAGAGUCCAGUGUUUACAAGACCAG 70830280
  70830279 AAAUGCCACGGCCGCGUCCUGGCAGAAAgAAAGGCUGAAAUGGAGGAcCCGACGUCUUCC 70830220
  70830219 UUAUAAG 70830213

dog ch27(+) Query = 1 - 125, Target = 4298191 - 4298310 Score = 116.11, E = 9.503e-24
   4298191 AGGGUCUUUAUUUUUUC-UAAAAGGCCCCAAAGAGUCCAGUGUUUACGAGACUAGA-AAU 4298248 
   4298249 GCUACGGC-CACGUCCUG-GCAGAAAG-AAAGGCUGAAAUGGAGGACCGACGCCUUCCUU 4298305 
   4298306 AUAAG 4298310 

dolphin scaffold_105794 Query = 1 - 125, Target = (284216)+19431 - (284216)+19555 Score = 104.20, E = 4.71e-24
     19431 GGGGGGGGGUCUUUUUU-UUUUUUUUAAGGCCCCAAAGAGUCCAGUGUUUACAAGACCAG 19489   
     19490 AAAUGCCACGGCCACGUCCUGGCAGAAAgAAAGGCUGAAAUGGAGGACUGACGCCUUCCU 19549   
     19550 UAUAAG 19555   

mouse ch15(-) Query = 1 - 125, Target = 102778043 - 102777926 Score = 63.08, E = 1.368e-10
  102778043 AAAGAAAGGAGG-CUUAAAAAAA----AAAAAAA---AAGUCCUGUGUUUACAAGACCAG 102777992
  102777991 AAAUGC*[17]*AGAGAG-AAAGGCUGAAAUGGAGGACCGACGCCUUCCUUAUAAG 102777926

rat ch7(-) Query = 1 - 125, Target = 141711004 - 141710893 Score = 60.42, E = 8.342e-10
  141711004 AAAGAAAGGAGA-CUUAAAAAAA*[ 1]*AAGUCCUGUAUUUACAAGACCAGAAAUGCCA 141710951
  141710950 gcgCUAAGUCCUUCcUGAGAG---AAAGGCUGAAAUGGAGGACCGACGCCUUCCUUAUAA 141710894
  141710893 G 141710893

exon5==================================================================================================================
human ch12(-) Query = 1 - 64, Target = 54358067 - 54358015 Score = 71.89, E = 2.148e-13
  54358067 UAUGCACAUUGGCGAG---A----G----AAGUGCUGCAACCUAAACCAGCAAUUACACC 54358019
  54358018 CAAG 54358015

chimp ch12(+) Query = 1 - 64, Target = 35587093 - 35587149 Score = 79.08, E = 2.653e-15
  35587093 UAUGCACAUUGGCGAG---A----GAAUUAAGUGCUGCAACCUAAACCAGCAAUUACACC 35587145
  35587146 CAAG 35587149

gorilla ch12(-) Query = 1 - 64, Target = 52119417 - 52119361 Score = 79.08, E = 2.619e-15
  52119417 UAUGCACAUUGGCGAG---A----GAAUUAAGUGCUGCAACCUAAACCAGCAAUUACACC 52119365
  52119364 CAAG 52119361

rhesus ch11(-) Query = 1 - 64, Target = 51062407 - 51062344 Score = 91.45, E = 1.354e-18
  51062407 UAUGCACAUUGGUGAGAAUAAACAGAAUUAAGUGCUGCAACCCAAACCAGCAAUUACACC 51062348
  51062347 CAAG 51062344

cow ch5(+) Query = 1 - 64, Target = 28919256 - 28919319 Score = 63.15, E = 4.246e-11
  28919256 UAUCCACAUUGGUGAGAAUAAUGAGAAUUAAGUGCUGCAACCCAAACCAGCAAUUACAUC 28919315
  28919316 CUUU 28919319

horse ch6(-) Query = 1 - 64, Target = 70828565 - 70828502 Score = 83.02, E = 1.493e-16
  70828565 UGUGCACAUUGGUGAGAAUAAACAGAAUUAAGUGCUGCAGCCCAAACCAGCAAUUACAUC 70828506
  70828505 CAAG 70828502

dog ch27(+) Query = 1 - 64, Target = 4299838 - 4299901 Score = 79.99, E = 5.507e-16
   4299838 UAUGCACAUUGGUGAGAAUAAACAGAAUUAAGUGUUGCAACCCAAACCAGCAAUUAUAUC 4299897 
   4299898 CAGG 4299901 

dolphin scaffold_105794(+) Query = 1 - 64, Target = (284216)+21305 - (284216)+21368  Score = 84.06, E = 2.957e-20
     21305 UAUGCACAUUGGUGAGAAUAAACAGAAUUAAGUGCUGCAACCCGAACCAGCAAUUAUAUC 21364   
     21365 CAAG 21368   

mouse ch15(-)  Query = 1 - 64, Target = 102776428 - 102776365 Score = 64.72, E = 1.337e-11
  102776428 UAUGCACAUCAGCGAGAAUAAACAGAAUUAAGUGCUACAACUCAAACCAGCAAUUAUACC 102776369
  102776368 CAAG 102776365

rat ch7(-)  Query = 1 - 64, Target = 141709320 - 141709257 Score = 66.78, E = 5.228e-12
  141709320 UAUGCACAUCAGUGAGAAUAAACAGAAUUAAGUGCUACAACCCAAACCAGCAAUUAGACC 141709261
  141709260 CAAG 141709257

exon6=================================================================================================================
human ch12(-) Query = 1 - 1804, Target = 54357908 - 54356096 Score = 2073.52, E = 0
  54357908 CUCgUUGGGGCCUAAGCCAGUACCGACCUGGUA+GAAAAAGCAACCACGAAGCUAGAGAGA 54357849
  54357848 GAGCCAGAGGAGGGAAGAGAGCGCCAGACgAAGGUGAAAGCGAACCACGCAGAGAAAUGC 54357789
  54357788 AGGCAAGGGAGCAAGGCGGCAGUUCCCGGAACAAACGUGGCAGAGGGCAAGACGGGCACU 54357729
  54357728 CACAGACAGAGGUUUAUGUAUUUUUAU-UUUUUAAAAUCUGAUUUGGUGUUCCAUGAGGA 54357670
  54357669 AAAGGGAAAAUCUAGGGAACGGGAGUACAGAGAGAAUAAUCCGGGUCCUAGCUCGCCACA 54357610
  54357609 UGAACGCCC---AGAGAACGCUGGAAAAACCUGAGCGGGUGCCGGGGCAGCACCCGGCUC 54357553
  54357552 GGGUCAgCCacUGCCCCACACCGGGCCCACCAAGCCCCGCCCCUCGCGGCCACCGgGGCU 54357493
  54357492 UCCUUGCUCUUCUUAUCAUCUCCAUCUUUAUGAUGAGGCUUGUUAACAAGACCAGAGAGC 54357433
  54357432 UGGCCAAGCACCUCUAUCUCAgCCGCGCCCGCUCAGCCGAGCAGCGGUCGGUGGGGGGAC 54357373
  54357372 UGGGAGGCGCUAAUUAAUUGAUUCCUUUGGACUGUAAAAUAUGGCGGCGUCUACACGGAA 54357313
  54357312 cCCAUGGACUCAUAAACAAUAUAUCUGUUGGGCGUGAGUGCACUGUCUCUCAAAUAAUUU 54357253
  54357252 UUCCAUAGGCAAAUGUCAGAGGGUUCUGGAUUUUUAGUUGCUAAGGAAAGAUCCAAAUGG 54357193
  54357192 GACCAAUUUUAGGAGGCCCAAACAGAGUCCGUUCAGUGUCAGAAAAUGCUUCCCCAAAGG 54357133
  54357132 GGUUGGGAGUGUGUUUUGUUGGAAAAAAGCUUGGGUUAUAGGAAAGCCUUUCCCUGCUAC 54357073
  54357072 UUGUGUAGACCCAGCCCAAUUUAAGAAUUACAAGGAAGCGAAGGGGUUGUGUAGGCCGGA 54357013
  54357012 AGCCUCUCUGUCCCGGCUGGAUGCAGGGGACUUGAGCUGCUCCGGAAUUUGAGAGGAACA 54356953
  54356952 UAGAAGCAAAGGUCCAGCCUUUGCUUCGUGCUGAUUCCUAgacuUAAGAUUCAAAAACAA 54356893
  54356892 AUUUUUAAAAGUGAAACCAGCCCUAGCCUUUGGAAGCUCUUGAAGGUUCAGCACCCACCC 54356833
  54356832 AGGAAUCCACCUGCCUGUUACACGCCUCUCCAAGACACAGUGGCACCGCUUUUCUAACUG 54356773
  54356772 GCAGCACAGAGCAACUCUAUAAUAUGCUUAUAUUAGGUCUAGAAGAAUGCAUCUUGAGAC 54356713
  54356712 ACAUGGGUAACCUAAUUAUAUAAUGCUUGUUCCAUACAGGAGUGAUUAUGCAGUGGGACC 54356653
  54356652 CUGCUGCAAACGGGACUUUGCACUCUAAAUAUAGACCCCAGCUUGGGACAAAAGUUGCAG 54356593
  54356592 UAGAAAAAUAGACAUAGGAGAACACUUAAAUAAGUGAUGCAUGUAGACACAGAAGGGGUA 54356533
  54356532 UUUAAAAGACAGAAAUAAUAGAAGUACAGAAGAACAGAAAAAAAA-UCAGCAGAUGGAGA 54356474
  54356473 UUACCAUUCCCAAUGCCUGAACUUCCUCCUGCUAUUAAGAUUGCUAGAGAAUUGUGUCUU 54356414
  54356413 AA-ACAGUUCAUGAACCCAGAAGAAUGCAAUUUCAAUGUAUUUAGUACACACACAGUAUG 54356355
  54356354 UAUAUAAACACAACUCACAGAAUAUAUUUUCCAUACAUUGGGUAGGUAUGCACUUUGUGU 54356295
  54356294 AUAUAUAAUAAUGUAUUUUCCAUGCAGUUUUAAAAUGUAGAUAUAUUAAUAUCUGGAUGC 54356235
  54356234 AUUUUCUGUGCACUGGUUUUAUAUGCCUUAUGGAGUAUAUACUCACAUGUAGCUAAAUAG 54356175
  54356174 ACUCAGGACUGCACAUUCCUUGUGUAGGUUGUGUGUGUGUGGUGGUUuUAUGcaUAAAUA 54356115
  54356114 AAGUUUUACAUGUGGUGAA 54356096

chimp ch12(+) Query = 1 - 1804, Target = 35587259 - 35589071 Score = 2041.98, E = 0
  35587259 CUCgUUGGGGCCUAAGCCAGUACCGACCUGGUAGAAAAAGCAACCACGAAGCUAGAGAGA 35587318
  35587319 GAGCCAGAGGAGGGAAGAGAGCGCCAGACgAAGGUGAAAGCGAACCACGCAGAGAAAUGC 35587378
  35587379 AGGCAAAGGAGCAAGGCGGCAGUUCCCGGAACAAACGUGGCAGAGGGCAAGACGGGCACU 35587438
  35587439 CACAGACAGAGGUUUAUGUAUUUUUAUUUUUUU-AAAUCUGAUUUGGUGUUCCAUGAGGA 35587497
  35587498 AAAGGGAAAAUCUAGGGAACGGGAGUACAGAGAGAAUAAUCCGGGUCCUAGCUCGCCACA 35587557
  35587558 UGAACGCCC---AGAGAACGCUGGAAAAACCUGAGCGGGUGCCGAGGCAGCACCCGGCUC 35587614
  35587615 cGGUCAGCCaCUgCCCCACACCGGGCCCACCAAGCCCCGCCCCUCGCGGCCAcCCGGGCU 35587674
  35587675 UCCUUGCUCUUCUUAUCAUCUCCAUCUUUACUAUGAGGCUUGUUAACAAGACCAGAGAGC 35587734
  35587735 UGGCCAAGCACCUCUAUCUCAgCCGCGCCCGCUCAGCCGAGCAGCGGUCGGUGGGGGGAC 35587794
  35587795 UGGGAGGCGCUAAUUAAUUGAUUCCUUUGGACUGUAAAAUAUGGCGGCGUCUACACGGAA 35587854
  35587855 cCCACGGACUCAUAAACAAUAUAUCUGUUGGGCGUGAGUGCACUGUCUCUCAAAUAAUUU 35587914
  35587915 UUCCAUAGGCAUAUGUCAGAGGGUUCUGGAUUUUCAGUUGCUAAGGAAAGAUCCAAAUGG 35587974
  35587975 GACCAAUUUUAGGAGGCCCAAACAGAGUCCGUUCAGUGUCAGAAAAUGCUUCCCCAAAGG 35588034
  35588035 GGUUGGGAGUGUGUUUUGUUGGAAAAAAGCUUGGGUUAUAGGAAAGCCUUUCCCUGCUAC 35588094
  35588095 UUGUGUAGACCCAGCCCAAUUUAAGAAUUGCAAGGAAGCGAAGGGGUUGUGUAGGCCGGA 35588154
  35588155 AGCCUCUCUGUCCCGGCUGGAUGCAGGGGACUUGAGCUGCUCCGGAAUUUGAGAGGAACA 35588214
  35588215 UAGAAGCAAAGGUCCAGCCUUUGCUUCGUGCUGAUUCCUAgacuUAAGAUUCAAAAACAA 35588274
  35588275 AUUUUUAAAAGUGAAACCAGCCCUAGCCUUUGGAAGCUCUUGAAGGUUCAGCACCCACCC 35588334
  35588335 AGGAAUCCACCUGCCUGUUACACGCCUCUCCAAGACACAGUGGCACCGCUUUUCUAACUG 35588394
  35588395 GCAGCACAGAGCAACUCUAUAAUAUGCUUAUAUUAGGUCUAGAAGAAUGCAUCUUGAGAC 35588454
  35588455 ACAUGGGUAACCUAAUUAUAUAAUGCUUGUUCCAUACAGGAGUGAUUAUGCAGUGGGACC 35588514
  35588515 CUGCUGCAAACGGGACUUUGCACUCUAAAUAUAGACCCCAGCUUGGGACAAAAGUUGCAG 35588574
  35588575 UAGAAAAAUAGACAUAGGAGAACACUUAAAUAAGUGAUGCAUGUAGACACAGAAGGGGUA 35588634
  35588635 UUUAAAAGACAGAAAUAAUAGAAGUACAGAAGAACAGAAAAAA-ACUCAGCAGAUGGAGA 35588693
  35588694 UUACCAUUCCCAAUGCCUGAACUUCCUCCUGCUAUUAAGAUUGCUAGAGAAUUGUGUCUU 35588753
  35588754 AA-ACAGUUCAUGAACCCAGAAGAAUGCAAUUUCAAUGUAUUUAGUACACACACAGUAUG 35588812
  35588813 UAUAUAAACACAACUCACAGAAUAUAUUUUCCAUACAUUGGGUAGGUAUGCACUUUGUGU 35588872
  35588873 AUAUAUAAUAAUGUAUUUACCAUGCAGUUUUAAAAUGUAGAUAUAUUAAUAUCUGGAUGC 35588932
  35588933 AUUUUCUGUGCACUGGUUUUAUAUGCCUUAUGGAGUAUAUACUCACAUGUAGCUAAAUAG 35588992
  35588993 ACUCAGGACUGCACAUUCCUUGUGUAGGUUGUGUGUGUGUGGUGGUUuUAUGcaUAAAUA 35589052
  35589053 AAGUUUUACAUGUGGUGAA 35589071

gorilla ch12(-) Query = 1 - 1804, Target = 52119255 - 52117443 Score = 2038.43, E = 0
  52119255 CUCgUUGGGGCCUGAGCCAGUACCGACCUGGUAAAAAAAGCAACCACGAAGCUAGAGAGA 52119196
  52119195 GAGCCAGAGGAGGGAAGAGAGCGCCAGACgAAGGUGAAAGCGAACCACGCAGAGAAAUGC 52119136
  52119135 AGGCAAGGGAGCAAGGCGGCAGUUCCCGGAACAAACGUGGCAGAGGGCAAGACGGGCACU 52119076
  52119075 CACAGACAGAGGUGUAUGUAUUUUUAUUUUUUU-AAAUCUGAUUUGGUGUUCCAUGAGGA 52119017
  52119016 AAAGGGAAAAUCUAGGGAACGGGAGUACAGAGAGAAUAAUCCGGGUCCUAGCUCGCCACA 52118957
  52118956 UGAACGCCC---AGAGAACGCUGGAAAAACCUGAGCGGGUGCCGGGGCAGCACCCGGCUC 52118900
  52118899 cGGUCAGCCaCUgCCCCACACCGGGCCCACCAAGCCCCGCCCCUCGCGGCCAcCCGGGCU 52118840
  52118839 UCCUUGCUCUUCUUAUCAUCUCCAUCUUUAUGAUGAGGCUUGUUAACAAGACCAGAGAGC 52118780
  52118779 UGGCCAAGCACCUCUAUCUCAgCCGCGCCCGCUCAGCCGAGCAGCGGUCGGUGGAGGGAC 52118720
  52118719 UGGGAGGCGCUAAUUAAUUGAUUCCUUUGGACUGUAAAAUAUGGCGGCGUCUACACGGAA 52118660
  52118659 cCCACGGACUCAUAAACAAUAUAUCUGUUGGGCGUGAGUGCACUGUCUCUCAAAUAAUUU 52118600
  52118599 UUCCAUAGGCAUAUGUCAGAGGGUUCUGGAUUUUUAGUUGCUAAGGAAAGAUCCAAAUGG 52118540
  52118539 GACCAAUUUUAGGAGGCCCAAACAGAGUCCGUUCAGUGUCAGAAAAUGCUUCCCCAAAGG 52118480
  52118479 GGUUGGGAGUGUGUUUUGUUGG-AAAAAACUUGGGUUAUAGGAAAGCCUUUCCCUGCUAC 52118421
  52118420 UUGUGUAGACCCAGCCCAAUUUAAGAAUUACAAGGAAGCGAAGGGGUUGUGUAGGCCGGA 52118361
  52118360 AGCCUCUCUGUCCGGGCUGGAUGCAGGGGACUUGAGCUGCUCCGGAAUUUGAGAGGAACA 52118301
  52118300 UAGAAGCAAAGGUCCAGCCUUUGCUUCAUGCUGAUUCCUAgacuUAAGAUUCAAAAACAA 52118241
  52118240 AUUUUUAAAAGUGAAACCAGCCCUAGCCUUUGGAAGCUCUUGAAGGUUCAGCACCCACCC 52118181
  52118180 AGGAAUCCACCUGCCUGUUACACGCCUCUCCAAGACACAGUGGCACCGCUUUUCUAACUG 52118121
  52118120 GCAGCACAGAGCAACUCUAUAAUACGCUUAUAUUAGGUCUAGAAGAAUGCAUCUUGGGAC 52118061
  52118060 ACAUGGGUAACCUAAUUAUAUAAUGCUUGUUCCAUACAGGAGUGAUUAUGCAGUGGGACC 52118001
  52118000 CUGCUGCAAACGGGACUUUGCACUCUAAAUAUAGACCCCAGCUUGGGACAAAAGUUGCAG 52117941
  52117940 UAGAAAAAUACACAUAGGAGAACACUUAAAUAAGUGAUGCAUGUAGACACAGAAGGGGUA 52117881
  52117880 UUUAAAAGACAGAAAUAAUAGAAGUACAGAAGAACAGAAAAAAAACUCAGCAGAUGGAGA 52117821
  52117820 UUACCAUUCCCAAUGCCUGAACUUCCUCCUGCUAUUAAGAUUGCUAGAGAAUUGUGUCUU 52117761
  52117760 AA-ACAGUUCAUGAACCCAGAAGAAUGCAAUUUCAAUGUAUUUAGUACACACACAGUAUG 52117702
  52117701 UAUAUAAACACAACUCACAGAAUAUAUUUUCCAUACAUUGGGUAGGUAUGCACUUUGUGU 52117642
  52117641 AUAUAUAAUAAUGUAUUUUCCAUGCAGUUUUAAAAUGUAGAUAUAUUAAUAUCUGGAUGC 52117582
  52117581 AUUUUCUAUGCACUGGUUUUAUAUGCCUUAUGGAGUAUAUAUUCACAUGUAGCUAAAUAG 52117522
  52117521 ACUCAGGACUGCACAUUCCUUGUGUAGGUUGUGUGUGUGUGGUGGUUuUAUGcaUAAAUA 52117462
  52117461 AAGUUUUACAUGUGGUGAA 52117443

rhesus ch11(-)  Query = 1 - 1804, Target = 51062214 - 51060391  Score = 2071.94, E = 0
  51062214 UUCaUUGGGGCCUGAGCCAGCACCGACCUGGUAGAAAAAGCAACCACGAAGCUAGAGAGA 51062155
  51062154 GAGCCAGAGGAGGGAAGAGAGCACCAGACcAAGGUGAAAGUGAACCACGCAGAGAAAUAC 51062095
  51062094 AGGCAAGGGAGCAAGGCGGCAGUUACCGGAACAAACGUGGCAGAGGGCAAGACAGGCACU 51062035
  51062034 CACAGACAGAGGUUUAUGUAUUUUUAUUUUUUUUAAAUCUGAUUUGGCGUUCCAUGAGGA 51061975
  51061974 AAAGGGAAAAUCUGGGGAACAGGAGUACAGAGAGAAUUAUCCGGGUCCUAGCUCGCCACA 51061915
  51061914 UGAACGCCCAGaagGAGAGAACGCUGGAAAAACCUGAGCGGGUGCCCGGGCAGCACCCGG 51061855
  51061854 CUCcGGUCAGCCgCUaCCCCACACGGUgccgggaUGGGCCCACCAAcUCCCCCCUCGCGG 51061795
  51061794 CCAcCCGGGCUUCCUUGCUCUUCUUAUCAUCUCCAUCUUUAUGACGAGGCUUGUUAACAA 51061735
  51061734 GACCAGCGAGCUCGCCACGCACAUCUAUCUCaACCGCGCCUGCUCAGCCGAGCAGCGGCC 51061675
  51061674 GGCGCGGGGACUGGGAGGCGCUAAUUAAUUGAUUCCUUUGGACUGUAAAAUAUGGCGGUG 51061615
  51061614 UCUACACGGAAuCCAUGGACUCAUAAACAAUAUCUCUGUUGGGCGUGAGUGCACUGUCUC 51061555
  51061554 UCAAAGAAUUUUUCCAUAGGCAUGUGUCAGAGGGUUCUGGAUUUUUAGUUGCUAAGAAAA 51061495
  51061494 AACCCAAAUGGGACUAAUUUUAGGAGGCCCAAACAGAGUUCGUUCAGUGCCAGAAAAUGC 51061435
  51061434 UUCCCCAAAGGGGUUGGGA--GUGUUUUGUUGGAAAAAUCCUUGGGUUAUAGGAAAGCCU 51061377
  51061376 UUCCAUGCUACUUGUGUAGACCCAGCCCAGUUUAAUAAUUACAAGGAAGCGAAGGGGUUG 51061317
  51061316 UGUAGGCCGGAAGCCUUUCUGUCCCGGCUGGAUGCAGGGGACUUGAGCUGCUCUGGGAUU 51061257
  51061256 UGAGAGGAACAUAGAAGCAGAGGUCCAGCCUUUGCUUCAUGCUGCCUCCUA-AAGAUUCA 51061198
  51061197 AAAACAAAUUUUUAAAAGUGAAACCAGCCCUAGCCUUCGGAAGCUCUUGAAGUCUCAGCA 51061138
  51061137 CCCACCCAGGAAUCCACCUGCCUGUUACACGCCUCUCCAAGCCACUGUGGCACCGCUUUU 51061078
  51061077 CUAACUGGCAGCACAGAGCAACUCUAUAAUAUGCUUAUAUUAGGUCUAGAAUAAUGCAUC 51061018
  51061017 UUGAGACACGUGGGUAACCUAAUUAUAUAAUGCUUAUUCCAUACAGGAGUGAUUAUGCAG 51060958
  51060957 UGGGACCCUGUUGCAAACGGGACUUUGCACUCUAAAUAUAGACCCCAGCUUGGGACAAAA 51060898
  51060897 GUUGCAACAGAUAAAUAGACAUAAGGGAACACUUAAAUAAGUAAUGCAUGUAGACAUAGA 51060838
  51060837 AGGGGUAUUUAAAAGACAGAUAUAAUAGAAGCACAGAAGAACAGAAAAAAGACUCAGCAG 51060778
  51060777 AUGGAGAUUACCAUUCCCAAAGCCUGAACUUCCUCCUGCUAUUAAGAUUGCUAGAGAAUU 51060718
  51060717 GUGCCUUAUgAACAGUUCAUGAACCCAGAAGAAUGCAAUUUCAAUGUAUUUAGUCCACAC 51060658
  51060657 ACAGUAUGUAUAUAAACACAACUCACAGAAUAUAUUUUCCAUACAUUGGGUAGGUAUGCA 51060598
  51060597 CUUUGUGUAUAUAUAAUAAUGUAUUUUCCAUGCAGUUUUAAAAUGUAGAUAUAUUAAUAU 51060538
  51060537 CUGGAUGCAUUUUCUAUGCACUGGUUUUAUAUGCCUUAUGGAGUAUAUACUCACAUGUAG 51060478
  51060477 CUAAAUAGACUCAGGACUGCACAUUCCUUGUGUAGGAUGUGUGUGUGUGGUGGUUauaUG 51060418
  51060417 UGUAAAUAAAGUUUUACAUGUGGUGAA 51060391

cow ch5(+) Query = 1 - 1804, Target = 28919490 - 28921314 Score = 402.43, E = 9.176e-128
  28919490 AGCUUGAAGCC--------------------A+GAGAGC---------------------G 28919508
  28919509 AGCCUAAGGAGGGAAGAGAGCGCCAGACGGAGaUGAAAAAGGACUACGCAGAGAAAUGCG 28919568
  28919569 GGGAAAGGAG-AAAGCGGCAGGUUCCUGAACAAACGUGGUGGAGGGCAAGACAGGCACUC 28919627
  28919628 AUGGACAGAGGUUUAUGUAUCUUUAUUUUUUUCUAAUUUuuaaaAACUUGAGGCUUGAUU 28919687
  28919688 UUAAAAAGGGAAAACUCAAGAAUGGgGGAGGGGAGAGGGACUUAUUCGAGUCACAGCGUU 28919747
  28919748 UCAACC---CUAGAAGGGAAAAACACUGGAUACACCGGAUC*[85]*GCCCCCCACACCC 28919883
  28919884 UUGGGCUGGGC----CCUCGAAGU---GCCCCUCACGGCCACCaGGGCUUCCUUGCUCUU 28919936
  28919937 CUUAUCAUCUCCAUCUUUAUGACGAGGCUUGUUAACAAGACCUGCGAGCUGGCCACGUAC 28919996
  28919997 AUCUAUCUCCgcggcUCAGGCAGGCUCAGCCAAGCAGCGGAGGGUGUGAGGAGUGGuGAG 28920056
  28920057 GCACUAAUUAAUUGAUUCCUUUGGACAGUAAAAUAUGGCCGCAUCUACAGGAACCCAUUG 28920116
  28920117 ACUCAAAAACAAUAUC--UGCUGGGUGUGAGUGUAUUGUCUGUCAAAGAAUUUUUCCAUA 28920174
  28920175 GGCAUGUGUCAGAUAGUCCCGGAUUUUUAGCUACUAAAGAAGGACCCAAGUGGACCUAAU 28920234
  28920235 UUUUAGGGGAUCAAAuCAGAAUUUGCUCAGCCCCCCAAAAUGCUU*[26]*AUUGGGAGU 28920314
  28920315 GGGUUUUGUUGAGAAAAA-CUUGGGUUAUGGGAUAAAAUUUCCCAGUUGCUUGGAUAGAC 28920373
  28920374 CUAGCCAAGAUUGAGGUUGGAAAcUGGAGUCCAGGAGCUGUGCAGGCCAGAGUC--CUCU 28920431
  28920432 UCCUGG-UUGGCCG-GGCAGAGUGGAGCUGCUAUGAAU-UAGAGAGGAACAUAGAAGACA 28920488
  28920489 AGGUCCGGUCUUUACUUCAUACUGCUUCCUAGAcuugAAUUUUGAAAGUAAAUUUUaAAA 28920548
  28920549 AAGUUAAACAAUUCUCACCCUUCAaGGAGCCCUUGUAUGCCCAGCACACACUCAGAA--- 28920605
  28920606 --CCUGCCUGUUACACACCUCUC----CUGGCU--GCUGCACUUCCCUAACUGGCAACCC 28920657
  28920658 AGAGUAA--CUGGA---UAUUUAAAGUAGGUCCAGAAGAACAAAUGCUAAGAUAGAAgGG 28920712
  28920713 GUAAAGUAAUUAGACAAUGCUAAUUCCAUGCAGGCAUGACUGUGCAGUUAGACCCUGCUG 28920772
  28920773 CAAACAGGACUUAGGGCUCAAAAUAUAGACCCUGACCUCAAACAAGAGAGGCAACAGUUA 28920832
  28920833 GAGACA----GGAGACCACCGAUAUAAAUAAUCCAUGUAGAUAUAGAGGGGGGGUUGAAA 28920888
  28920889 AGACAGAAAUAAUAGAAaGUAUGGAAGGAUAGAAAAGAACUUCUGCUGAUGGGGAAUGUC 28920948
  28920949 AUUGCUAAUGCUUGGGCUUCCUCCUGAUACUGuuuuuaaUGUUGGCCGAGA-AAUGUGUA 28921007
  28921008 CUAUAaauacaAUACUAUGUGAACC-CAAAGUAUGUAC-UUCAAUGUAUUUGGUACACAU 28921065
  28921066 ACAACAUGUAUGCAAAUGUAAUUCACAGAAUAUAUUUUUCAUGUACUGAGUUGGUAUGCA 28921125
  28921126 UUUUGUGUAUAUAUAAUaacauGAUAUAUUUUCCAUGAAGCUUUAAAAUGUGGAUAUAUU 28921185
  28921225 *[39]*UUAUCUGGAUGCAUUGUCCAUGUA*[22]*GUGUAUAUACUGAUG--UAUCUAA 28921292
  28921293 AUAGGUGCAGGACUGUACUGUC 28921314

horse ch6(-)  Query = 1 - 1804, Target = 70828401 - 70826575  Score = 812.78, E = 2.597e-262
  70828401 CUCaUUGGGGCCUGAGCCAGCACCAACCUGGUAGAAAAAGCAACAGUGAAGCCAGAGGGA 70828342
  70828341 GAGCGAAAGGAGGGAAGAGAGCACCAGACAgAGAUGAAACGGAACCAUGCAGAGACA--- 70828285
  70828284 -GG--AGGCAGCAG-----CAGGUCCCC-AACAAAUGUGGCAGAGGGAGAGACAGGCACU 70828234
  70828233 CACGGACCAAGGUUUAUGUAUUUUUAUUUUUUAAAAAAAUGuucuucaaaAUUUAGGACU 70828174
  70828173 CAACGAAGAAAAGGGAAAAUUCAGAGAAGGGGAGAGGAGAGGGAAUUAU-------CCAG 70828121
  70828120 CACGA---ACGCCCCAGAAGGGGAGAACGCUGGAUGAACCCGAGCGGG*[20]*CUCGGC 70828050
  70828049 UCAGUCAGC*[14]*CUGCUGGGCUGGGC-CCUCGAGG--CCCCCCCUCGCGGCCGCCaG 70827985
  70827984 GGCUUCCCCUCUCUCCUUAUCAUCUCCAUCUUUAUGACGAGGCUUGUUAACAAGACCAGC 70827925
  70827924 GAGCUGGCCACGCACAUCUAUCUCAgCCGCUCACACUUAGCCAAGCAGCGGCAGGcUGGG 70827865
  70827864 GGGAcUGGCGAGGCAGUAAUUAAUUGAUUCCUUUGAACAGUAAAAUAUGGCCGCGUCUAC 70827805
  70827804 ACGGAAcCCAACUACUCAUAAACAUUAUCUCUGCUCGGUGUAAGUGCACUGUCUCUCAAA 70827745
  70827744 AGAUUUUUCCAUAGGCUUGUGUCAGGUAGUCCCGCAUUUUCAGCUGCUGAAGAAAGAGCU 70827685
  70827684 AAGUGGGACUAAUUuUUAGGGGGCCAAGACAGAGUUCGCUCGGUGCCAGAAAAUGcuuuA 70827625
  70827624 CUGCCUcucgAAAGGCAUUGGGAACGGGUUUUGUU-GAGAAUAGCGUGGAUUAUGGGAUA 70827566
  70827565 ACCUUUCCCUGCUGCUUGUGUAGACCUGGCUGAGUUUAAGGAUGGgCCUUAGAGCA-GGG 70827507
  70827506 GGCUGGGUGGGGCAGAAUC--UUCUCCCUGG-CUGGCUGGGACGGAGUGGGGCUGCUCUG 70827450
  70827449 GGAUUUgaGAGGGGCAC-UAGA-GAGGAGGUCCAGCCUUUGCGUCACGCUGCUCCCUAGA 70827392
  70827391 cucgAGAUUUAAAAAUAAAUUUUAAAAAAUUuAGACAAACCUUAGCUUCCAGGAGCCCUU 70827332
  70827331 GAGUGCUCAGCACAAACCCAGAA-----CCUGCCUGUUACCUcaACCUGCAGGGUUCAC* 70827278
  70827251 [26]*CUUGUCUCCUUUCCUAACUGGCAGCCCAGAGCAACUCUAUAAUAUAUUUAUAUUA 70827197
  70827196 GGUCUAGAAGAACAUGUCCUGAGACACAGGGUU*[13]*CCUAAUUAUAUAAUGCUAAUU 70827130
  70827129 CUAUAUAGGCGUGAUUAUGCAGUCAGACCCUGCUGCAAAUGGGACUUAGCGCUCUAAAUG 70827070
  70827069 UAGACUCUGACUUCAGACAAGAGAUACAAUAGGGAAAUAGAGAUGGGGGACCACUUAUGA 70827010
  70827009 AAACAAUCCAUGUAGACGCAGAAGGAGUUUUUAAAAGACAGAAACA---------CAGAA 70826959
  70826958 GAACAGAAAAGAGGCUCAGCCGAUGGAGAUUGUCAU-GCCAGUGCCUGAGCUUCCUCCUG 70826900
  70826899 CUAcuguuuUUAAGAUCUCCAGAGAAAUGUGUAUUACAagugccAUAAUAUGUGAACC-C 70826841
  70826840 AAAGAAUGUAC-UUCAGUGUGUUUGGGACAU----------------------GCACACc 70826804
  70826803 acauaugcaaacguaauuuaaGGAAGAUAUUUUUCAUACACUGGGUAGAUAUGCAUUUUG 70826744
  70826743 UAUAUAUGUAAUaauauGAUGUAUUUUCCAUGUAAUGUU-UAAUGUGGAUAUAUUGAUAU 70826685
  70826684 CUGGAUGCAUUUUCCAUGCACUGAUUUUAUAUGUCCUAUGGAAUGUAUACACCCAUGUAG 70826625
  70826624 CUAAAUAGACGCAGGACUGUACAUUCACUGUGU-AGACAUGUGC---------CA----- 70826580
  70826579 -------------------GUGUA 70826575

dog ch27(+) 
 Query = 9 - 662, Target = 4300013 - 4300599 Score = 240.17, E = 4.835e-75
   4300013 GCCUGAGCCAGCACCAACCUGGUG++GAAAAAGCAACGACGAAGCCAGAGAGGGAA------ 4300066 
   4300067 -------GAGAGCGCCAGACAUG---AAAAGGAAGCAGGCGCAGUAAUGCAAGGAAAGGA 4300116 
   4300117 G-GCGGCAGCAGGUCCCGGAAC---AGCCAGACAGGCACUCACAGAAAGAGGUGGACAUA 4300172 
   4300173 UUUUUAUUAAAAAACAUCUCUUUUAAA----AUUUGGGGCUCCACGAGGAAGAGGGAAAA 4300228 
   4300229 UUCUGAGGAGUG++GAGCGGA++GAGGGAAUGAGCUGGGUGCCAG----CACCAAGGCGCCAGA 4300284 
   4300285 GGGGAGAAGACUGGGUGAAGGCG--AGCGGAGCGGGGA-CUCCGCUGCCC*[11]*CGCC 4300346 
   4300347 CCAAGGCC---GGGCC--G//GCGCCCCgccgCCUUAUCAGCUGCAUCUUUAUGAGGACGCU 4300401 
   4300402 UGUUAACAAGGCC---GGGCCAGCCGCGCUCAUCUAUCUCA-GCCUCGCGCUCAGCCAAG 4300457 
   4300458 CAGCGGCCGGCGCGGGCACUGGcCAGGCUCUAAUUAAUUGAUUCCUUUGGACAGUAAAAU 4300517 
   4300518 AUGGCAGUGUCUACACGGAA-------CCCAUAAACAAUAUCUCGGCGGGGUGUGAGUGC 4300570 
   4300571 AUUGUCUUUCAAAGAAUUUUUCCAUAGGC 4300599 
 Query = 1222 - 1459, Target = 4301255 - 4301478 Score = 140.27, E = 2.497e-42
   4301255 AUACAGG------CCCUGAUU---AUCCUGCUGCAAACAGGACUUGGGAUUCUAAAUAUA 4301305 
   4301306 GACCCU-GACUUCAACAAGAGAUGUGUCAGAGACAUGGAGAUGGGAGACCACUUAUAUAA 4301364 
   4301365 AUAAUCAGUGUGGACGGAGAAGGGGUUUUUAAAAGAUGGAAAUAAUAGAAAAACAGAA-- 4301422 
   4301423 --AGAAAAGAGGCUCAGCCGAUGGAGAUUGUCAUUGCCAAUGCCUGAACUUCCUCCUG 4301478 
 Query = 697 - 1221, Target = 4300634 - 4301141 Score = 112.80, E = 2.483e-33
   4300634 GGAAAGACCCAAGUGGGACUAAUUUCCCGGGGCGGAAACAGAGUUAGCUCAGUGUCAGAA 4300693 
   4300694 AAUGUUU*[26]*GCUAGGAGUGGAUCUUGUUGAGAAGAA-CUUGGGUUAUGGGCCAACC 4300772 
   4300773 CGCUCCUGCUGCCUGUGUAGACCUGGCCAACAUUAAGGAUGCUAAGGUGGGGcuGAGGAG 4300832 
   4300833 CUGGGUGGGCC----GGAAUCCUCUCCCUGGUUGGCCCAAGGGAGUGGGGCUGCUCUGGG 4300888 
   4300889 GUUUGAGAGGGUCCUAGAAGGCGAGGUCCAGCCUUUAUUUCAUGCCAUCUUUC------U 4300942 
   4300943 CCACUGGAGAUUUUUUUAAAG*[50]*GAUCAAUUUUUAAAAAUUUAAACAAACUUCAGC 4301046 
   4301047 ----UUUCAGGAACCCAGAgUGCCGG--GCAUACACCUGGG---GUUUGCCUUUACCCCA 4301097 
   4301098 GCCUGCCUGUU-ACACA----ACUUCCCAGGCC*[ 0]*GGCACUUCCCUcUUCC 4301141 
 Query = 1148 - 1209, Target = 4301181 - 4301242 Score = 43.86, E = 9.349e-11
   4301181 UAAUAUAUUUACCUUAGGUCUAGAAGAACAAGUCCUGAGACACAGGGGUAACCUAAUUAU 4301240 
   4301241 AU 4301242 
 Query = 1527 - 1802, Target = 4301555 - 4301865 Score = 43.39, E = 1.328e-10
   4301555 UAUUUGGUACACGCACACUACGCAAACAA-ACUAACUUACACAACAUAUUuUUUCAUACA 4301613 
   4301614 CUGGGUAGAUAUUCACUUUGUGCAucUAUGUAAUAAUAUGAUAUUUAUUCACUUUgugca 4301673 
   4301674 UCAUAUGUAA*[36]*UUGGAUGCAUUUUCCAUGCAC-GAUUUCAUACGCCCUAUGGAGU 4301762 
   4301763 GCAUACAUCCACGCAGCUAAAUAGAUGCAGGACUGUAUAGUC*[13]*UAUAUA---UGC 4301826 
   4301827 AAGUGUGCUG---UUCAUGCAAAUGAACCUUUCCAUGUGGUG 4301865 

dolphin scaffold_105794(+) 
 Query = 11 - 660, Target = (284216)+21496 - (284216)+22110  Score = 183.99, E = 7.885e-60                 
  21496 CUGAGUCAGUACCAACCUGGUAGAAAAAGCAACCAUGAAGCCAGAGAGAGAGCCAAAGGA 21555   
  21556 GGGAAGAGAGCGCCAGAUgGAGAUGAAAAGGAACCACGCGGAGAAAUGCAGGGAAAGAAG 21615   
  21616 GA-GGCGGCAGGUCCCGGAACAAACGUGGCAGAGGGCAAGACAGGCACUCAAGGACAGAG 21674   
  21675 GUUUAUGUAUUUUUAUUAAAUUUUUUUAAAAUUUGGGGCUCAGUGAAGAGAAGGGACGAC 21734   
  21735 UCAGGAAAGGGGAGGGGAGAGGGGAUUAUUCGAG*[65]*CUGGUGCUGGAGCAGGAGCU 21853   
  21854 GCACUGGGCUCGCUC*[26]*GCCCGUCGGGCUGGGCUAUCGAagUCCCCCCUCGCGGCC 21933   
  21934 ACCaGGGCUUCCUCGCUCUCCUUAUCAU-UCCAUCUUUAUGACGAGGCUUGUUAACAAGA 21992   
  21993 CCAGCGAGCUGGCCACGCACAUCUAUCUCUgCCGCUCGAGCUCAGCCAAGCAGCGGCCGG 22052   
  22053 C--GGGGGCGGGGUGGGG--AGGG--------------GACUG---------GCG----- 22080   
  22081 -*[ 0]*AG-GCACUA---AUUAAUUGAUUUcuUUGGACAG 22110  
 Query = 875 - 1096, Target = (284216)+22801 - (284216)+23018  Score = 57.59, E = 1.939e-18
  22801 GGAGUUGGGCAGGCCGGAGUC--CUCUUCCCGGUC-GUCUGGGACGGAGUGGGGCUGCUC 22857   
  22858 UCAGAUUUGAGAGGAGCAUAGAAGACAAGGUCCAGCCUUUACUUCAUACUUCCCUGGAcu 22917   
  22918 UGAGUUUUUAAAGUAAAUUUUUaAAAAGUUAAACAAACCUUAG-CUUUcaAGAAGCCCUU 22976   
  22977 GCAUGCCCAGCACACAGCCGGAA-----CCUACCUGUUACACACCUC 23018   
 Query = 1222 - 1459, Target = (284216)+23147 - (284216)+23382  Score = 136.87, E = 2.12e-44
  23147 AUACAGGAGUGGUUAUGCAGUCAGACCCUGCCGCAAACAGGACCUAGGGCUCUAAAUAUA 23206   
  23207 GACCCUGACCUCAGACAAGAGAAGCAACAGUUAAAUAGAGAUAGAAGACCACUCAUAUAA 23266   
  23267 AUAAUCCACGUAGACACAGAAGgGGGUUUGUAAAAGACAGAAAUAAUAGAAAUACGG--- 23323   
  23324 AACAGAAAAGAGGUUCAGCUGAUAGAGAAUGUCAUUGCCAAUGCCUGAGCUUCCUCCUG 23382   
 Query = 1527 - 1802, Target = (284216)+23460 - (284216)+23748  Score = 120.57, E = 4.607e-39
  23460 UAUUUGGUACACAUACACCAUGUGUACAAACAUAAUUCACAGAAUAUAUUUUUCACACAC 23519   
  23520 UGGGUUGAUAGGCACUUUGUGUAUAUAUAAUaacaugaUGUAUAUUUUUCAUGCAGUGUU 23579   
  23580 UUAAUGUGGAUAUAUUAAUAUCUGGAUGCAUUGUCCAUGUACUGAUUUUAUAUGCCCUUU 23639   
  23640 GGAGUGUAUACAUCCAUGGAGCUAAAUAGAUGUAGGACUGUACCUUCCCUGCGCAGGAUG 23699   
  23700 UGUgcAAGUGUACUGUUUaaucUAUGUAAAUGAAUUUUUACAUGUAAUG 23748   

mouse ch15(-) Query = 9 - 1506, Target = 102776264 - 102774860 Score = 180.26, E = 4.248e-55
  102776264 AGCUCAUCG------GAGCACGAUAGAAAAGCAACUGUAAAGGCAGAGAGAguaaGAGCG 102776211
  102776210 GAAGGAAGGAAGUCAGCGCCAACGUAGACCAAAAGGAACCA--CCCAGAAAUGUAGAAAA 102776153
  102776152 AGGAACCG----GCAGAGGUCCCCAACAUCGGU--AGAAGGACAGA-AGACACGCACGGA 102776100
  102776099 GAAAGGUUUAUGUUUUGUUUUguugUUUUUUAAAUUUCAACUUGGAGCUCAAUGAAGAAA 102776040
  102776039 AGGCAAAAUAUAGGCCAGUGGACCAGA*[146]*UUGCUCUCCUUAUCAUCCCCAUCUUU 102775841
  102775840 AUGACGAGGCUUGUUAACAUGACCAGCGAUCUGACCACGCACAUCUAUCUCC-ACCGCAC 102775782
  102775781 ACGCACUCAgccgAGCAGcUGAGC--UGGGGGGACUGAGAGGCACUAAUUAAUUGAUUCC 102775724
  102775723 -UUGGACUGUAAAAUAUGGCUGUGUCUACACAcacggAACCUGUGGACUCAUAAACAAUA 102775665
  102775664 UGUCUGC--AGaUGUGAGUGCACUGUCUCUUAAAGAAUUUUUCUAUAGUUAUGUGccUAU 102775607
  102775606 UAGAAUCCAGGAUU------------UGAAAGACUCAAAUAAGAUUGCUUUUUCAUAAGC 102775559
  102775558 CUCAACACA---GUACAAUGUCAGAAAAUUCUGCAAAAACUUGG------GUUAUGGAAU 102775508
  102775507 AGGUUUUCUCUGCU--GUUACUGU--AGACACACAAAUUGGCUUCUGACUG-----CUAA 102775457
  102775456 GUGUUAGGAUCAAAAUCAAAGCC--CAGCUGAGAAGGCCUGAAUGAAGCCUUUgCCCUUC 102775399
  102775398 cUGGGAGAAGGGGAAUGGGCCC------AGGUUCAGGCCUUAC*[11]*GCUUAGGCU-- 102775342
  102775341 CAAGAUUAUAAUAUUAAUAUA------UAUAUAUAUUUACAAAC--CCUAACCUAAAGGA 102775290
  102775289 GCCUA---ACCCUA--------ACCCUUACCUAGCUCUCC-----AGA--UCACUGUC-C 102775249
  102775248 ACCCCUUAACUAUCUGCCUGCAUAGAGCAUUGCUAUAACAUGCUUGCAUUAGUCUUGGAA 102775189
  102775188 GAAUGUGUCUUGAGAUGCAUAAGUAAAUagcucuaaCAAUucUAUAUAAUCAUGAUUCCA 102775129
  102775128 UAG-UGAAUCUUGAUGCAAAUAGG------------CGUUAAUAUGUUCUC--AACA--G 102775086
  102775085 AUACCAGCUUCAGACAAGAGA------CACAACAGGAAACUAAAAguGACCAUUUAUACA 102775032
  102775031 A-CAAUGUUUGCUGACAUA-CAUGGCUAUUUCAAAGA*[16]*AAAUAGAAAAACACAAA 102774964
  102774963 UaGAAACACAAAuaGAAAAAACcaaUUAACCAGUGGAGUUUGUCAUUACCAAUGUCAUCA 102774904
  102774903 UUGCUUC--CUGAUU------------UUGGGUGAcUCUUUUAAACCCGGCUGUGUUC 102774860

rat ch7(-) Query = 33 - 655, Target = 141709129 - 141708519 Score = 179.13, E = 1.381e-54
  141709129 AGAAAAGCAACUGUAAAGGCAAAGAGAGUGAGAACGGAAGGAAGUCAGCGCCA---AAGG 141709073
  141709072 G---AACCACCCA------GAAAUGUAGGGAAAGGAGCC-GGCAGAGGUCCCCAA----- 141709028
  141709027 ------CAGAGAAUAGGACA*[27]*UUUUGUUUUAUUGUCUUUUAAAUUUUGAUUUGGA 141708953
  141708952 GCUCAAUGAAGAAAAGGCAACACAUAGACCAGAGGACCAGAG*[133]*CGCGGCUGCCu 141708767
  141708766 GAGCUUUUUUGCUCUCCUUAUCAUCCCCAUCUUUAUGACGAGGCUUGUUAACAUGACCAG 141708707
  141708706 CGAUCUGACCACGCACAUCUAUCUCCaccGCACACGCGCUCAGCCAAGCAGCGGCCGGCG 141708647
  141708646 GGGGGACUGGGAGGCACUAAUUAAUUGAUUCC-UUGGACUGUAAAAUAUGGCCGCGUCUA 141708588
  141708587 CACGGAACCUgUGGACUCAUAAACAAUAUGUCUGCAGA-UGUGAGUGCACUGUCUCUUAA 141708529
  141708528 AGAAUUUUCU 141708519

exon6a==============================================================================================================
human ch12(-) Query = 1 - 235, Target = 54357875 - 54357641  Score = 270.96, E = 4.107e-83
  54357875 GAAAAAGCAACCACGAAGCUAGAGAGAGAGCCAGAGGAGGGAAGAGAGCGCCAGACgAAG 54357816
  54357815 GUGAAAGCGAACCACGCAGAGAAAUGCAGGCAAGGGAGCAAGGCGGCAGUUCCCGGAACA 54357756
  54357755 AACGUGGCAGAGGGCAAGACGGGCACUCACAGACAGAGGUUUAUGUAUUUUUAUUU-UUU 54357697
  54357696 AAAAUCUGAUUUGGUGUUCCAUGAGGAAAAGGGAAAAUCUAGGGAACGGGAGUACA 54357641

chimp ch12(+) Query = 1 - 235, Target = 35587292 - 35587526  Score = 271.83, E = 2.18e-83,
  35587292 GAAAAAGCAACCACGAAGCUAGAGAGAGAGCCAGAGGAGGGAAGAGAGCGCCAGACgAAG 35587351
  35587352 GUGAAAGCGAACCACGCAGAGAAAUGCAGGCAAAGGAGCAAGGCGGCAGUUCCCGGAACA 35587411
  35587412 AACGUGGCAGAGGGCAAGACGGGCACUCACAGACAGAGGUUUAUGUAUUUUUAUUU-UUU 35587470
  35587471 UAAAUCUGAUUUGGUGUUCCAUGAGGAAAAGGGAAAAUCUAGGGAACGGGAGUACA 35587526

gorilla ch12(-) Query = 1 - 235, Target = 52119222 - 52118988  Score = 268.66, E = 2.249e-82
  52119222 AAAAAAGCAACCACGAAGCUAGAGAGAGAGCCAGAGGAGGGAAGAGAGCGCCAGACgAAG 52119163
  52119162 GUGAAAGCGAACCACGCAGAGAAAUGCAGGCAAGGGAGCAAGGCGGCAGUUCCCGGAACA 52119103
  52119102 AACGUGGCAGAGGGCAAGACGGGCACUCACAGACAGAGGUGUAUGUAUUUUUAUUU-UUU 52119044
  52119043 UAAAUCUGAUUUGGUGUUCCAUGAGGAAAAGGGAAAAUCUAGGGAACGGGAGUACA 52118988

rhesus ch11(-) Query = 1 - 235, Target = 51062181 - 51061946  Score = 259.09, E = 2.718e-79
  51062181 GAAAAAGCAACCACGAAGCUAGAGAGAGAGCCAGAGGAGGGAAGAGAGCACCAGAcCAAG 51062122
  51062121 GUGAAAGUGAACCACGCAGAGAAAUACAGGCAAGGGAGCAAGGCGGCAGUUACCGGAACA 51062062
  51062061 AACGUGGCAGAGGGCAAGACAGGCACUCACAGACAGAGGUUUAUGUAUUUUUAUUUUUUU 51062002
  51062001 UAAAUCUGAUUUGGCGUUCCAUGAGGAAAAGGGAAAAUCUGGGGAACAGGAGUACA 51061946

cow ch5(+)  Query = 1 - 235, Target = 28919481 - 28919721  Score = 117.54, E = 9.256e-34
  28919481 GAAAAAGCAAGCUUGAAGCCAGAGAGCGAGCCUAAGGAGGGAAGAGAGCGCCAGACGGAG 28919540
  28919541 aUGAAAAAGGACUACGCAGAGAAAUGCGGGGAAAGGAGAAA-GCGGCAGGUUCCUGAACA 28919599
  28919600 AACGUGGUGGAGGGCAAGACAGGCACUCAUGGACAGAGGUUUAUGUAUCUUUAUUUUUUU 28919659
  28919660 CUAAUUUuuaaaAACUUGAGGCUUGAUUUUAAAAAGGGAAAAcUCAAGAAUGGGGGAGGG 28919719
  28919720 GA 28919721

horse ch6(-)  Query = 1 - 235, Target = 70828368 - 70828136  Score = 71.61, E = 3.766e-19
  70828368 GAAAAAGCAACAGUGAAGCCAGAGGGAGAGCGAAAGGAGGGAAGAGAGCACCAGACAgAG 70828309
  70828308 AUGAAACGGAACCAUG*[ 0]*CAGAGACAGGAGGCAGC-AGCAGGUCCC-CAACAAAUG 70828257
  70828256 UGGCAGAGGGAGAGACAGGCACUCACGGACCAAGGUUUAUGUAUUUUUAUUUUUUAAAAA 70828197
  70828196 AAUGUUCuucaaaauuUAGGACUCAACGAAGAAAAGGGAAAAUUCAGAGAAGGGGAGAGG 70828137
  70828136 A 70828136

dog ch27(+) Query = 1 - 235, Target = 4300037 - 4300247 Score = 77.33, E = 3.141e-21
   4300037 GAAAAAGCAACGACGAAGCCAGA-------------GAGGGAAGAGAGCGCCAGAC---A 4300080 
   4300081 UGAAAAGGAAGCAGGCGCAGUAAUGCAAGGAAAGGAGGC-GGCAGCAGGUCCCGGAACAG 4300139 
   4300140 CCAGACAGGCACUCACAGAAAGAGGU---GGACAUAUUUUUAUUAAAAAACAUCUCUUUU 4300196 
   4300197 AAA----AUUUGGGGCUCCACGAGGAAGAGGGAAAAUUCUGAGGAGUGGAGCGGA 4300247 

dolphin scaffold_105794(+)  Query = 1 - 235, Target = (284216)+21518 - (284216)+21752  Score = 135.23, E = 4.721e-43
     21518 GAAAAAGCAACCAUGAAGCCAGAGAGAGAGCCAAAGGAGGGAAGAGAGCGCCAGAUGGAG 21577   
     21578 aUGAAAAGGAACCACGCGGAGAAAUGCAGGGAAAGAAGGA-GGCGGCAGGUCCCGGAACA 21636   
     21637 AACGUGGCAGAGGGCAAGACAGGCACUCAAGGACAGAGGUUUAUGUAUUUUUAUUAAAUU 21696   
     21697 UUUUUAAAAUUUGGGGCUCAGUGAAGAGAAGGGACGACUCAGGAAAGGGGAGGGGA 21752   

mouse ch15(-) Query = 1 - 235, Target = 102776246 - 102776013  Score = 25.81, E = 0.0002531
  102776246 AGAAAAGCAACUGUAAAGGCAGAGAGaguaAGAGCGGAAGGAAGGAAGUCAGCGCCAACG 102776187
  102776186 UA-GACcAAAAGGAAC--CACCCAGAAAUGUAGAAAAAGGAACC-GGCAGAGGUCCCC-- 102776133
  102776132 ----AACAUcGGUAGAAGGACAGA-AGACACGCACGGAGAAAGGUUUAUGUuuuGUUUUG 102776078
  102776077 UUGUUUUUUAAAUUUcAACUUGGAGCUCAAUGAAGAAAAGGCAAAAUAUAGGCCAGUGGA 102776018
  102776017 CCAGA 102776013

rat ch7(-) Query = 1 - 235, Target = 141709129 - 141708914  Score = 31.49, E = 5.194e-06
  141709129 AGAAAAGCAACUGUAAAGGCAAAGAGAGUGAGAACGGAAGGAAGUCAGCGCCAAAG---G 141709073
  141709072 -------GAAC--CACCCAGAAAUGUAGGGAAAGGAGCC-GGCAGAGGUCCCC------A 141709029
  141709028 ACAGAGAAUAGGACAGAAGAUGCGCCCAGAGAAAcguUUAGGUUUUGUUUUAUUGUCU-U 141708970
  141708969 UUAAAUUUUGAUUUGGAGCUCAAUGAAGAAAAGGCAACACAU--AGACCAGAGGACCA 141708914

exon6b===============================================================================================================
human ch12(-)  Query = 1 - 235, Target = 54357875 - 54357641  Score = 270.96, E = 4.107e-83
  54357875 GAAAAAGCAACCACGAAGCUAGAGAGAGAGCCAGAGGAGGGAAGAGAGCGCCAGACgAAG 54357816
  54357815 GUGAAAGCGAACCACGCAGAGAAAUGCAGGCAAGGGAGCAAGGCGGCAGUUCCCGGAACA 54357756
  54357755 AACGUGGCAGAGGGCAAGACGGGCACUCACAGACAGAGGUUUAUGUAUUUUUAUUU-UUU 54357697
  54357696 AAAAUCUGAUUUGGUGUUCCAUGAGGAAAAGGGAAAAUCUAGGGAACGGGAGUACA 54357641

chimp ch12(+)  Query = 1 - 239, Target = 35587678 - 35587917  Score = 255.41, E = 9.959e-78
  35587678 UUGCUCUUCUUAUCAUCUCCAUCUUUACUAUGAGGCUUGUUAACAAGACCAGaGAGCUGG 35587737
  35587738 CCAAGCACCUCUAUCUCAGCCGCGCCCGCUCAGCCGAGCAGCGGUCGGUGGGGGGACUGG 35587797
  35587798 GAGGCGCUAAUUAAUUGAUUCCUUUGGACUGUAAAAUAUGGCGGCGUCUACACGGAACCC 35587857
  35587858 ACGGACUCAUAAACAAUAUAUCUGUUGGGCGUGAGUGCACUGUCUCUCAAAUAAUUUUUC 35587917

gorilla ch12(-)  Query = 1 - 239, Target = 52118836 - 52118597  Score = 261.76, E = 8.964e-80
  52118836 UUGCUCUUCUUAUCAUCUCCAUCUUUAUGAUGAGGCUUGUUAACAAGACCAGaGAGCUGG 52118777
  52118776 CCAAGCACCUCUAUCUCAGCCGCGCCCGCUCAGCCGAGCAGCGGUCGGUGGAGGGACUGG 52118717
  52118716 GAGGCGCUAAUUAAUUGAUUCCUUUGGACUGUAAAAUAUGGCGGCGUCUACACGGAACCC 52118657
  52118656 ACGGACUCAUAAACAAUAUAUCUGUUGGGCGUGAGUGCACUGUCUCUCAAAUAAUUUUUC 52118597

rhesus ch11(-) Query = 1 - 239, Target = 51061780 - 51061541  Score = 272.97, E = 2.246e-83
  51061780 UUGCUCUUCUUAUCAUCUCCAUCUUUAUGACGAGGCUUGUUAACAAGACCAGcGAGCUCG 51061721
  51061720 CCACGCACAUCUAUCUCAACCGCGCCUGCUCAGCCGAGCAGCGGCCGGCGCGGGGACUGG 51061661
  51061660 GAGGCGCUAAUUAAUUGAUUCCUUUGGACUGUAAAAUAUGGCGGUGUCUACACGGAAUCC 51061601
  51061600 AUGGACUCAUAAACAAUAUCUCUGUUGGGCGUGAGUGCACUGUCUCUCAAAGAAUUUUUC 51061541

cow ch5(+) Query = 1 - 239, Target = 28919929 - 28920170  Score = 168.61, E = 7.187e-50
  28919929 UUGCUCUUCUUAUCAUCUCCAUCUUUAUGACGAGGCUUGUUAACAAGACCUGcGAGCUGG 28919988
  28919989 CCACGUACAUCUAUCUCCGCGGCucagGCAGGCUCAGCCAAGCAGCGGAGGGUGUGAGGA 28920048
  28920049 gUGGUGAGGCACUAAUUAAUUGAUUCCUUUGGACAGUAAAAUAUGGCCGCAUCUACA-GG 28920107
  28920108 AACCCAUUGACUCAAAAACAAU--AUCUGCUGGGUGUGAGUGUAUUGUCUGUCAAAGAAU 28920165
  28920166 UUUUC 28920170

horse ch6(-)  Query = 1 - 239, Target = 70827977 - 70827736  Score = 177.18, E = 8.503e-53
  70827977 CCUCUCUCCUUAUCAUCUCCAUCUUUAUGACGAGGCUUGUUAACAAGACCAGcGAGCUGG 70827918
  70827917 CCACGCACAUCUAUCUCAGCCGCUCACACUUAGCCAAGCAGCGGCAGGcUGGGGGGACUG 70827858
  70827857 GcGAGGCAGUAAUUAAUUGAUUCCUUUGAACAGUAAAAUAUGGCCGCGUCUACACGGAAC 70827798
  70827797 CCAACUACUCAUAAACAUUAUCUCUGCUCGGUGUAAGUGCACUGUCUCUCAAAAGAUUUU 70827738
  70827737 UC 70827736

dog ch27(+) Query = 1 - 239, Target = 4300369 - 4300592  Score = 164.89, E = 4.366e-49
    4300369 CCGC----CUUAUCAGCUGCAUCUUUAUGAGGACGCUUGUUAACAAGGCCGG--GCCAGC 4300422 
    4300423 CGCGCUCAUCUAUCUCAGCC--UCGCGCUCAGCCAAGCAGCGGCCGGCGCGGGCACUGGC 4300480 
    4300481 cAGGCUCUAAUUAAUUGAUUCCUUUGGACAGUAAAAUAUGGCAGUGUCUACACGGAACCC 4300540 
    4300541 --------AUAAACAAUAUCUCGGCGGGGUGUGAGUGCAUUGUCUUUCAAAGAAUUUUUC 4300592 

dolphin scaffold_105794(+)  Query = 1 - 239, Target = (284216)+21946 - (284216)+22199  Score = 173.43, E = 5.127e-55
     21946 UCGCUCUCCUUAUCAUU-CCAUCUUUAUGACGAGGCUUGUUAACAAGACCAGcGAGCUGG 22004   
     22005 CCACGCACAUCUAUCUCUGCCGCUCGAGCUCAGCCAAGCAGCGGCCGGCGGGggcggggu 22064   
     22065 ggggagGGGACUGGcGAGGCACUAAUUAAUUGAUUUCUUUGGACAGUAAAGUAUGGCCGC 22124   
     22125 AUCUACAUGGAACCUAUCGACUCAUAAACAAUAUCUCUGUUGGGUGUGAGUGUAUUGUCU 22184   
     22185 CUCAAAGAAUUUUCC 22199   

mouse ch15(-)  Query = 1 - 239, Target = 102775866 - 102775624  Score = 167.58, E = 1.258e-49
  102775866 UUGCUCUCCUUAUCAUCCCCAUCUUUAUGACGAGGCUUGUUAACAUGACCAGcGAUCUGA 102775807
  102775806 CCACGCACAUCUAUCUCCACCGCAcaCGCACUCAGCCGAGCAGCUG-AGCUGGGGGGACU 102775748
  102775747 GAGAGGCACUAAUUAAUUGAUUCCUU-GGACUGUAAAAUAUGGCUGUGUCUACACAcacg 102775689
  102775688 GAACCUGUGGACUCAUAAACAAUAUGUCUG-CAGAUGUGAGUGCACUGUCUCUUAAAGAA 102775630
  102775629 UUUUUC 102775624

rat ch7(-)  Query = 1 - 239, Target = 141708758 - 141708519  Score = 190.30, E = 8.739e-57
  141708758 UUGCUCUCCUUAUCAUCCCCAUCUUUAUGACGAGGCUUGUUAACAUGACCAGcGAUCUGA 141708699
  141708698 CCACGCACAUCUAUCUCCACCGCAcaCGCGCUCAGCCAAGCAGCGGCCGGCGGGGGGACU 141708639
  141708638 GGGAGGCACUAAUUAAUUGAUUCCUU-GGACUGUAAAAUAUGGCCGCGUCUACACGGAAC 141708580
  141708579 CUGUGGACUCAUAAACAAUAUGUCUG-CAGAUGUGAGUGCACUGUCUCUUAAAGAAUUUU 141708521
  141708520 CU 141708519
